# Supplementary material for: Metabolic Profiling as Well as Stable Isotope Assisted Metabolic and Proteomic Analysis of RAW 264.7 Macrophages Exposed to Ship Engine Aerosol Emissions: Different Effects of Heavy Fuel Oil and Refined Diesel Fuel
Source: PLoS One. 2016 Jun 27;11(6):e0157964. doi: 10.1371/journal.pone.0157964 (PMC4922672; doi:10.1371/journal.pone.0157964)
Supplement: S2 Table — Non-targeted metabolomics dataset containing the 230 compounds found in each of the four different experimental conditions. (CSV) [file pone.0157964.s003.csv]

Metabolite	Quantification Ions	Avg. RI	Avg. RT (RI)	Hits	SCS_HFO_filt_9.cmp	SCS_HFO_filt_12.cmp	SCS_HFO_filt_11.cmp	SCS_HFO_filt_10.cmp	SCS_HFO_unfilt_6.cmp	SCS_HFO_unfilt_7.cmp	SCS_HFO_unfilt_8.cmp	SCS_HFO_unfilt_4.cmp	SCS_HFO_unfilt_5.cmp	SCS_LFO_filt_10.cmp	SCS_LFO_filt_9.cmp	SCS_LFO_filt_12.cmp	SCS_LFO_filt_11.cmp	SCS_LFO_unfilt_5.cmp	SCS_LFO_unfilt_8.cmp	SCS_LFO_unfilt_4.cmp	SCS_LFO_unfilt_7.cmp	SCS_LFO_unfilt_6.cmp
meso-Erythritol_4TMS	103 205 217	1469.8388699758	1459.9523293588	21	0	0	0	0	0	0	0	0	0	0	0	34959.4370990636	31700.9824373102	0	0	0	0	0
Valine_2TMS	144 145 218	1232.2567405607	1224.9528905755	26	819020.714114388	1042895.18472784	825223.16875954	1327642.14589737	976834.944447203	798070.764660054	799779.63747681	1689675.82508771	1235865.18601841	0	318582.266839147	404160.230815664	0	0	188767.444731719	268031.835058567	239636.86115253	158877.00850132
Uracil_2TMS	241 242 256	1425.9340345476	1417.0492504829	37	190325.702197558	295778.101472355	302970.493804663	307301.987719839	348537.455962562	350793.30540945	367927.493349459	293977.946091942	273615.149498988	115480.907207886	100425.996189347	154846.841214482	130382.48192771	116269.155231049	190697.89156069	112685.49492665	151198.395397655	122982.205219367
Tyrosine_3TMS	218 219 280	1981.598983632	1958.6129393125	16	0	0	0	0	0	0	0	0	0	43941.666490163	83140.8074569138	159097.781619721	93146.3632480517	73554.8719081764	177744.154980599	42147.7107500311	0	155171.790272143
Tyrosine_2TMS	179 180 208	2004.3411109714	1990.3040053676	27	0	0	0	0	0	0	0	768674.607039677	1237748.79715879	0	0	75502.6651431822	47201.5706065634	56418.3792025067	43368.5898668309	0	30419.8478777355	54426.2416810127
Threonine_3TMS	117 218 219	1388.3894011904	1381.0002119237	37	856574.097261754	346871.35644017	458043.691918771	1130068.77104745	978857.622471867	786199.57341599	756108.002095155	379949.395449878	1231580.7332219	349677.1317879	319761.09196523	751314.501242897	566046.658725552	385121.895303267	559370.729921523	260680.299272144	242109.953174879	578145.678948776
Threonine_2TMS	117 130 219	1347.6013843808	1346.123996879	20	488493.420245237	535227.645995945	475759.858894327	859221.446860534	776371.892079176	699959.676038393	762531.202157996	566991.273259889	802135.751700388	0	0	0	0	0	0	0	0	0
Succinic_acid_2TMS	149 217 247	1381.4623579832	1374.0279051877	35	45323.7608581511	94438.5881002531	60653.2323806618	72810.9488597887	42507.997786739	113344.179573505	89289.8078324207	27559.5525762009	28785.4884136537	7937.2023872187	9687.6326610606	12547.6759448085	12042.124176063	9159.4469756615	11839.2365448235	10484.1797895194	0	16836.8131947306
Serine_3TMS	204 205 218	1372.1143262174	1364.6517600032	37	1176689.90795169	721066.198288386	757474.087448768	1911111.65834232	1799705.39524025	1595583.91072552	1420759.43328224	974602.302564827	1979283.56177983	878845.928567927	735530.162576776	2013078.90103954	1493752.33583358	949940.916828855	1355737.7492625	632692.778541965	555187.712972555	1407197.01489812
Scyllo-inositol_6TMS	217 305 318	1936.8323890836	1922.5305970026	16	0	0	0	0	0	0	0	0	0	0	0	0	0	0	0	0	0	0
Pyroglutamic_acid_2TMS	156 157 258	1642.4370203569	1632.2061435746	37	44027046.2569019	32773791.7862931	36787081.1274974	11206193.7073081	55668672.091171	47398579.4059735	44796579.5257077	42939392.368551	12748163.6051029	6956892.47704844	5338968.24626784	15411830.0897824	13643842.4559805	7230446.83940096	9562842.54773988	4415238.84674134	4825400.97077104	11711287.7412044
Proline_2TMS	142 143 216	1337.4945442755	1329.8638196958	37	5498826.28106718	1498784.58491479	2563933.34728568	6847108.08148136	6593102.07786366	5015137.29555769	4492123.94312614	3498693.0740563	6960202.445127	1338707.24935165	1068970.01854276	3536315.48588028	2188881.94581407	1396543.30282458	1781807.85454085	838760.586869413	891269.137347555	1778222.13294773
Phenylalanine_2TMS	192 218 219	1693.9564459046	1684.8502204484	33	1184905.30078095	696235.822253723	961017.45236829	1739785.90380147	1635178.91575721	1346727.97212408	1231663.45375853	1261962.63798844	1948675.18273196	0	146032.364978066	0	0	0	335178.742362966	103396.073069191	89526.0865770861	278359.81388354
Pantothenic_acid_D-_3TMS	247 261 420	2035.228657737	2023.631670837		155961.366977319	0	0	0	17717.2223390245	17286.3916709073	0	0	10103.8349147471	14161.7662756898	0	0	7855.849949532	0	0	0	0	0
Ornithine_4TMS	142 174 176	1782.4300694118	1772.0298964178	35	1595003.02850362	891469.604397391	1178911.37170727	2792834.68598062	2069923.53824355	2018886.82785158	1515337.8939415	1211394.80315888	2534385.86236045	440751.09646292	494283.784244553	1303079.0529396	773103.571769117	622485.163030279	1125990.55353644	265644.376335081	0	1009951.96712455
RI: 998.64	91 106 115	998.5852001882	984.3876307852	13	0	0	0	0	0	0	0	0	0	1081081.48615753	1239825.63209806	1392620.76177934	0	1209301.14384956	1033870.32907942	1230300.01161534	0	1450739.91569864
RI: 996.68	116 131 191	996.5736074697	982.3846604756	15	0	0	0	0	0	0	0	0	0	591112.433849332	700444.117852921	493110.620886283	482689.480097681	711390.446713448	676694.809827388	651374.486318726	637158.700492035	456099.786674147
RI: 3493.32	73 129 386	3493.3425016333	3453.4119398442	17	0	0	0	0	0	0	0	0	0	16824.3016171635	19085.2649900314	18944.1669728421	15987.7146250262	20461.9295750337	17597.6468095446	0	0	26724.7330238566
RI: 3458.84	121 357 396	3458.7333117711	3421.2973379655	19	0	0	0	0	0	0	0	0	0	82310.6921037595	90815.7457674245	98229.5856082049	84687.7625118701	93498.4478725078	93100.7686826075	87837.8715376743	85580.8878109827	92712.5717213418
RI: 3406.55	83 157 394	3406.5342646433	3362.1074658119	17	0	0	0	0	0	0	0	0	0	12823.1085731137	11922.8215803521	6323.3363046243	8040.1374513673	7653.0911756573	11184.1133206145	5692.1031054555	8945.581279237	0
RI: 3281.94	135 225 315	3281.937012804	3269.2162823977	27	277584.658512543	152962.141562237	164343.544776241	600469.23996681	490180.109949708	423177.455309441	254699.661925919	210335.869056382	329887.561074702	0	0	0	0	0	0	0	0	0
RI: 3269.59	223 482 483	3269.4458920502	3232.1192391761	19	0	0	0	0	0	0	0	0	0	58270.9599680862	59840.9740684334	53390.2844977611	66277.2446033955	60471.1061069241	72130.0555761113	48272.1179450849	59475.0154371041	69416.0038251753
RI: 3195.62	73 169 315	3195.8928974461	3182.4412401959	20	247596.464666313	83896.5949808046	97481.4681408774	438661.927362226	284226.988722869	264539.647755418	0	161050.039129036	195345.113158409	0	0	0	0	0	0	0	0	0
RI: 3053.03	226 243 315	3052.7957878874	3050.8012379639	19	175112.508335698	118429.81545099	92135.2515546092	354607.581472588	483221.816420002	260470.519310461	191015.864047881	272416.993064874	362223.844033758	0	0	0	0	0	0	0	0	0
RI: 2978.49	169 211 243	2978.6314433887	2978.6314433887	9	58350.5162852669	0	0	151246.881436874	189041.519476904	88625.0551767677	45438.6369180245	77915.9831199448	148789.211425999	0	0	0	0	0	0	0	0	0
RI: 2955.86	524 525 555	2955.9017962694	2920.4381660008	19	0	0	0	0	0	0	0	0	0	27856.1337427843	29941.1637535038	32550.1881831735	28043.6695058572	30419.9933521356	33788.0755489177	27158.5975002933	30532.6245296854	35964.6550719819
RI: 2955.63	148 201 267	2955.8248929728	2955.8248929728	18	151504.701282781	185929.462822078	142210.937197887	210645.297295293	238030.222052809	191462.841664682	169821.394147775	136932.469335971	161921.442521415	0	0	0	0	0	0	0	0	0
RI: 2934.57	112 185 201	2934.7292896948	2934.7292896948	18	294325.723472799	298806.649629273	271370.714789604	357874.163513331	322340.32664641	349222.750383439	272118.710124779	283963.949614287	291552.677050428	0	0	0	0	0	0	0	0	0
RI: 2842.96	511 512 513	2842.9445158486	2807.4825651369	19	0	0	0	0	0	0	0	0	0	88900.571716349	81515.9810300791	106552.874947278	93868.0406205615	100559.380458524	107528.007554589	74451.3932662276	96957.1645715994	109627.773379465
RI: 2826.04	213 497 498	2825.9886760154	2791.1170993265	17	0	0	0	0	0	0	0	0	0	0	49375.9570131077	36615.2099801337	31215.734993597	0	60559.3985537603	31102.5022503956	35930.8475808516	41748.5384217907
RI: 2793.07	265 296 366	2792.9520361767	2759.6996878663	19	0	0	0	0	0	0	0	0	0	19980.2887101995	22563.7925649987	23213.8581771498	20833.5481863327	22427.1147615835	27573.0785475008	22370.6941063758	20774.6190793326	24771.9898230075
RI: 2789.83	73 204 361	2789.8755678455	2756.6231765604	7	0	0	0	0	0	0	0	0	0	17806.0108051965	39622.4261527747	25981.0049956084	19950.9145232275	0	62315.343630529	0	25582.9006295947	35523.2419179883
RI: 2760.94	73 172 313	2761.0667287865	2761.0667287865	16	175325.429827252	47917.7194631705	80221.0045700856	239181.007570583	235755.839420683	0	240830.954344269	207115.443364611	112444.57975779	0	0	0	0	0	0	0	0	0
RI: 2741.34	265 350 382	2741.2530972799	2708.000026797	19	0	0	0	0	0	0	0	0	0	12539.8304154103	17162.0401534625	15948.0865616525	9995.1481339044	17741.420528248	18598.9315116652	11485.9218081032	14232.2537877204	18188.3114702664
RI: 2739.64	201 239 247	2739.7970402778	2739.7970402778	16	67810.0279264244	73875.1706524467	41567.3234763788	0	66312.891231484	73663.0490140943	113328.700447043	52898.2175044331	0	0	0	0	0	0	0	0	0	0
RI: 2681.96	317 419 447	2681.9630824466	2670.8784620873	27	18283.9371530048	25881.0177495151	21963.0350378031	26668.9992955789	22223.6418740359	44156.1784329056	34186.6040009331	16132.1833691057	22760.4134444385	0	0	0	0	0	0	0	0	0
RI: 2674.09	175 250 251	2674.0924674009	2640.8384587643	16	0	0	0	0	0	0	0	0	0	44255.2124252561	73182.9112189318	38715.9638060548	42775.7126675466	44631.3316285972	60073.755747973	52354.4600734973	47162.3171818425	50312.2079893267
RI: 2673.49	230 315 445	2674.5831557803	2656.5705876145	24	221676.565505573	0	0	606262.970862323	753026.116527264	704096.568693107	0	516573.136941561	986389.946356722	0	0	229751.262192784	204141.407435989	122495.913851123	0	0	0	313065.262850609
RI: 2573.66	239 499 500	2573.7766359421	2543.0274398855	13	0	0	0	0	0	0	0	0	0	47024.9655889212	97885.373239774	92321.2944705103	0	100421.573077901	84600.2655914205	0	57922.4133050316	182998.015523824
RI: 2524.43	505 577 578	2524.5495619292	2524.5495619292	9	277835.947764931	131702.005520881	85387.2920037487	165309.401275109	141932.465308285	170299.219625757	343093.707983312	0	148465.118751324	0	0	0	0	0	0	0	0	0
RI: 2521.24	388 390 476	2524.0479731504	2511.2949566098	24	32270.330539781	29786.0068389444	27469.7170730518	63292.389337485	62946.4201225364	98317.5101142094	41370.6136621894	0	56907.8281341626	0	0	0	0	0	0	0	0	0
RI: 2511.48	186 285 358	2513.6136486724	2483.0475363468	6	0	0	0	0	0	0	0	0	0	0	74185.7624597632	0	193428.038541436	140504.921170498	131572.776789115	0	73954.2654166121	233011.552936403
RI: 2510.82	73 103 327	2510.711692716	2480.1544114167	7	0	0	0	0	0	0	0	0	0	182868.128273657	871784.510038734	0	80099.6536612898	116687.525720422	0	309633.399539996	140245.110016431	238741.151374061
RI: 2496.17	131 256 577	2496.2295545025	2496.2295545025	7	0	167718.698266888	161577.176905355	208542.705915434	193658.64807407	255673.0924402	195014.673193326	0	146981.977954999	0	0	0	0	0	0	0	0	0
RI: 2488.41	119 339 340	2488.1211881315	2457.6326526517	19	0	0	0	0	0	0	0	0	0	79395.0986835785	102082.773646492	95413.4672481011	81054.0170114729	96985.1507970148	145133.812150792	76913.6816111854	88373.1115524771	109076.21724216
RI: 2469.32	191 257 258	2469.5339449344	2450.8041978671	13	0	108801.998180778	0	111293.85119648	0	124638.844999215	102123.717538631	0	42281.208210731	10892.9896677625	35468.7382026338	29245.3435485234	11797.8331573891	21016.5295985499	90048.3927823331	0	24107.7912912346	58682.3506719161
RI: 2461.97	116 129 241	2461.8690593434	2461.8690593434	15	78097.1393477844	60949.7753369412	0	0	35660.1879277217	131918.911743043	43233.4094977415	57211.5603806618	0	0	0	0	0	0	0	0	0	0
RI: 2439.56	326 327 396	2439.1804851933	2408.8408825858	19	0	0	0	0	0	0	0	0	0	19980.9343444713	36563.723682152	23000.587827622	29922.4540144125	35736.471089201	28312.3829306698	27088.0394317594	24529.318582816	27231.9449317406
RI: 2424.96	192 288 362	2425.408132468	2409.766953922	27	76199.231729105	81304.8167452825	70805.2315312727	104530.574155661	99016.2612134251	128785.504372909	109538.81649036	0	59577.7720938431	0	7387.2407479923	7638.340264268	0	2528.2666864317	17127.0475570698	0	4666.0364334445	14986.3127407237
RI: 2404.52	202 437 438	2406.5001704127	2396.2730158742	23	572555.317263773	386142.678386684	426663.879612616	916258.992131938	625398.912774522	975390.917968154	727212.272404367	0	504805.385484379	0	0	0	0	0	20826.8849520345	0	15476.9891353439	0
RI: 2403.73	217 445 608	2402.6411676263	2380.0084121623	10	0	0	0	0	0	20617.6597018691	0	512200.906374478	0	23590.9259726468	35687.3929255985	65947.4226944627	46339.7676530694	35031.6665886876	58138.5355194836	0	20588.2148101358	54572.2484081438
RI: 2397.17	217 218 438	2397.0295158198	2369.0307997303	12	0	0	0	0	0	0	0	0	0	12134.4515672678	32088.0911203232	34233.257791952	11960.3623670869	13664.1587931627	89247.8765679944	0	19188.7164050286	50389.7558618946
RI: 2394.80	230 437 529	2394.8022339588	2394.8022339588	9	387275.33811491	245446.411681259	304750.215289757	962414.462474715	860871.065620676	700959.506125226	477699.875224695	698943.340678147	507510.668470545	0	0	0	0	0	0	0	0	0
RI: 2383.78	116 217 625	2383.6741389543	2372.6874815608	28	44966.8211179683	50391.687909612	41631.8393933314	57306.0064138539	25875.7917241321	73687.4598544778	45935.9690704623	0	39600.0673270226	0	0	0	8282.3739742483	0	0	0	0	0
RI: 2377.98	217 300 356	2377.9846740879	2368.0025080261	28	281111.138947989	296771.687146974	298877.7483893	528149.734544829	490672.208158112	565099.663842472	355014.160013222	222686.91732804	313421.323377323	0	0	0	0	0	0	0	0	0
RI: 2359.31	107 213 282	2359.309716655	2359.309716655	18	3048809.26269038	1250580.9350025	1817720.04542431	3037894.79577387	2075001.04007051	2844250.2338963	1701021.05466997	2476502.4784736	4702094.31613157	0	0	0	0	0	0	0	0	0
RI: 2354.09	234 305 362	2353.7301388049	2325.8542667656	18	0	0	0	0	0	0	0	0	0	25539.2784748539	37951.2047179194	29994.3216578822	25137.0136155492	31610.8940246557	40559.711922512	24985.2504797303	27674.8884874719	33541.3281818757
RI: 2346.44	347 438 439	2346.4376743332	2336.7933904994	26	138186.376773709	114722.511070267	99070.0843411624	198999.247481125	170650.930568208	279494.234742362	179719.116826875	0	74553.3551964052	0	0	0	0	0	0	0	0	0
RI: 2338.76	204 387 389	2338.9191110667	2323.4538666374	27	58856.2917333197	67420.5918928246	58284.1520567909	102651.465596479	74953.2649369599	64230.3748536166	76673.2940831775	40474.100886122	64900.8440431792	10136.4985506583	6966.8286837551	27825.8031803791	21187.0998037098	19000.4887297687	12255.2116587275	0	0	25316.2872647786
RI: 2292.90	219 250 279	2292.725558717	2265.0227619092	15	0	0	0	0	0	0	0	0	0	40692.4270772041	36063.4758528954	40972.2670011401	43969.20821264	32503.569266981	36856.849963167	37153.1513499114	39840.966169279	36137.9718622697
RI: 2283.40	131 144 255	2283.1861810304	2255.5104482561	16	0	0	0	0	0	0	0	0	0	101172.474412221	103633.39474679	112809.037857109	107319.954387815	108202.606476096	0	86943.8900933731	101416.449970033	125650.078290351
RI: 2281.38	217 305 608	2282.4289404576	2275.5083049072	8	19538.9688995656	0	0	47390.7794542978	63886.4275319209	66497.7773715604	67772.1482766582	0	17111.618511848	0	2631.0821225296	0	0	0	0	0	0	6113.4914591438
RI: 2274.38	117 132 341	2274.3793617849	2260.1791426802	37	3039672.39177695	3414179.99402862	3065646.34621708	3541503.75488403	3410519.88137365	3517772.60717333	3272170.41841048	3097815.35759309	3299801.25769038	143736.338700837	191042.110836617	192523.396467987	164739.029900556	185375.12290271	204037.514094508	112380.150356492	166860.685122268	235318.317660421
RI: 2260.53	116 129 185	2261.1561757733	2254.5802454522	20	71831.8811803343	20195.9513756482	56016.2052578549	79382.4940665583	35858.0666648163	101882.023937358	0	49296.2902465924	136814.579958736	0	0	43328.8471081023	0	30799.7885189119	0	0	0	13270.8962925706
RI: 2255.11	240 376 377	2256.3849495994	2246.7227898095	20	115267.971981969	113096.789353809	100345.805363319	364179.453152202	127336.634450953	211089.960920618	254520.522644228	0	58201.0655428235	0	0	0	0	0	0	0	0	9781.1530288895
RI: 2248.21	103 217 439	2250.5253999554	2240.1790108138	16	103854.6520483	161589.744494148	121434.681959715	221986.690277683	139105.18955555	214339.364164318	140586.140809067	0	70153.0896346974	0	20362.5849554422	15505.2195475199	2721.8260553217	0	49254.9535282982	0	13128.2520417766	31987.1413581427
RI: 2231.32	218 446 447	2230.08727094	2208.0649783457	10	0	0	0	0	47356.929130464	0	0	0	66679.8670477085	14165.2138034883	9577.8266459573	30595.573926811	30172.3994490842	12939.0098775422	19119.5746972498	0	6986.7095128204	12350.0280656568
RI: 2229.97	217 299 418	2230.0271732871	2230.0271732871	7	150441.040102365	188307.136400307	0	302629.18675707	164874.010412559	322001.833762891	265845.206781573	0	102705.285434268	0	0	0	0	0	0	0	0	0
RI: 2224.48	172 366 367	2224.0539687578	2196.815132183	17	0	0	0	0	0	0	0	0	0	46401.6190028129	54179.3458712048	35259.699627968	34067.1870133354	40662.059846647	40567.2952553213	40609.7161233941	39189.6492201435	62127.5143748898
RI: 2216.28	437 438 439	2216.0081967821	2202.2630994893	32	185010.206948639	164090.48486954	156101.179197622	169994.253169131	110639.345891829	234991.566989393	227378.334774549	0	70558.638299441	11236.624312728	39318.4341775888	20220.7381255986	10415.7859739928	16172.9216358404	82904.3249550476	11007.2105204497	27669.5249424898	42219.0302452217
RI: 2211.92	249 250 279	2211.8863098746	2185.6273986	19	0	0	0	0	0	0	0	0	0	4081758.97404155	4141139.05018723	4025947.68869973	4057552.00494505	4085763.96744821	4184483.07598244	4009172.20959102	4135636.60050027	4156287.09303747
RI: 2207.62	355 356 429	2202.8596759748	2182.7502440618	23	0	0	0	0	0	0	0	0	0	65058.809674124	123049.012830914	106413.622021593	36981.1326615614	154943.556901298	70373.9077299701	0	67886.4827331143	172772.001971644
RI: 2204.22	257 347 438	2204.2960089541	2194.2225414179	26	76554.8868283805	75274.3899187392	67397.8434757355	131840.634988038	89523.5843160644	143574.808095072	119461.031768084	0	53831.9291237489	0	0	0	0	0	0	0	0	16772.036883944
RI: 2196.85	218 300 389	2196.7403192328	2193.9290229533	9	14395.4408886014	23139.7081418286	21946.3729828558	34723.5076597698	36306.9935272923	42666.853398602	16461.7996539988	0	11151.64822517	0	0	0	0	0	0	0	0	0
RI: 2195.45	217 437 438	2194.3213796736	2179.1403774019	20	127118.919680664	133582.547004092	128304.613511171	0	105978.65468328	412559.070445616	373705.786206643	0	0	0	50209.6472908853	26118.9227382549	17562.2164450652	20576.4294507762	121547.913899452	35886.1631080899	25238.7864981653	51721.4909238148
RI: 2190.90	192 221 222	2190.7386281016	2165.436934529	16	0	0	0	0	0	0	0	0	0	19526.4817221344	24784.7603545957	22858.5400749962	21026.352155858	0	0	16158.7666131335	21478.5363305905	0
RI: 2188.41	217 221 437	2189.8854835896	2189.8854835896	11	553340.447245638	478676.551156918	542766.096681135	743035.525566503	540080.704976479	0	590274.611091476	0	517733.079450987	0	0	0	0	0	0	0	0	0
RI: 2184.00	73 103 147	2183.8106864	2180.9993838456	18	455773.497606529	468566.176154553	435849.118276668	622373.73249034	431002.771173114	127940.804788556	613574.812572433	0	395588.854444364	0	0	0	0	0	0	0	0	0
RI: 2174.72	117 327 362	2174.745767977	2171.7690891745	17	126606.886812722	141091.558771113	151569.112519036	277531.237061659	192646.396885255	276121.601490268	205622.544855659	113610.274601227	131065.425853515	0	0	0	0	0	0	0	0	0
RI: 2164.64	103 257 438	2165.2119282783	2154.9037778615	27	99665.0973828827	145038.954925569	138766.773515091	213660.246821009	150683.361736838	254857.387317713	211889.327976933	0	49857.5999529568	0	0	0	0	0	24081.4645341445	0	0	7993.883976359
RI: 2157.28	257 437 439	2157.3137585451	2144.3209082347	37	280097.497118435	269582.530489738	253134.954572374	451286.132284247	317547.201566255	503322.192222444	405045.926294043	16923.8883291986	223321.923342617	17782.3384411889	53940.6971441285	21193.8032649561	18892.317074358	24390.5261746747	126953.850238539	19335.1668036822	33305.9177449188	50321.486643936
RI: 2147.64	216 320 335	2147.4704738819	2122.1685509704	19	0	0	0	0	0	0	0	0	0	23791.3850225357	25712.8047559956	30614.7680469084	23130.7995763404	16676.9444406881	37425.9257759124	21728.0675706947	29915.2725679325	38051.3905717327
RI: 2147.30	221 369 370	2150.6692948886	2145.1688911748	23	154608.763056001	136533.229150008	144921.287079694	266876.4203903	337749.116546245	319078.416755426	115056.483363699	105191.037884575	289086.123408675	0	0	0	0	0	0	0	0	89556.478637719
RI: 2130.33	437 438 446	2130.3784549161	2117.3659931979	35	170623.607059598	163534.333593087	136206.43880942	272145.796792923	142856.163571764	317942.538977982	224636.321175728	0	121057.674864979	18285.7663276808	51378.8830715554	8718.3643940661	17308.4387100263	20486.4843930085	116615.831311623	14111.0782851097	31674.7741669646	48907.0524520513
RI: 2110.15	432 438 439	2110.0741894068	2097.0616741142	35	59649.1875509631	66490.247841589	57208.787295847	107620.619946883	62604.0326944589	136339.53257001	99994.1860641405	0	48603.8870538051	7249.8167670883	14876.4342839713	10069.0822771963	0	6620.6419916527	32745.674191631	5882.1116181091	10201.445697006	14381.7537653129
RI: 2087.90	169 259 299	2088.0662684657	2079.029756799	28	83176.8723901878	79096.0081998479	82647.0675665449	150978.705042259	143323.032272498	139268.695237033	91619.0096026512	100498.831945122	123155.147123094	0	0	5168.3719928379	0	0	0	0	0	0
RI: 2080.68	156 437 438	2081.0493186257	2075.2988045702	22	89896.0278003217	81881.0925061197	77235.7210914103	210121.532874362	138524.089908807	174421.983543096	126818.720756397	0	84947.1562132326	0	0	0	0	0	17867.1140047347	0	0	8570.6134690005
RI: 2077.11	117 132 313	2077.8189646958	2070.0336466457	26	1661436.73988942	1716163.45567069	1559931.06256632	2240453.4648847	2041990.84903582	1960238.79150563	1816744.37870125	1653267.66696397	1818346.22684775	93029.2400150122	0	119463.399198129	117090.64394345	0	86562.4059559761	84679.762679315	92239.6006109547	0
RI: 2077.01	246 278 279	2077.0992954891	2051.7969995818	7	0	0	0	0	0	0	0	0	0	29384.2529883256	33435.9347552992	33555.8489862298	32325.0575958022	33009.2722240201	0	30654.0738924002	31194.6624996202	0
RI: 2075.75	221 355 429	2076.3692082536	2062.9273776366	32	316377.35023884	320972.83464776	355931.648499328	433095.735613456	345844.729384608	510926.494759975	303578.778816644	308671.168008793	511912.89053134	99226.1930250891	222701.155319849	187211.016899976	56416.3317688343	293074.144984268	107333.676787636	0	140321.217208478	238225.267472787
RI: 2043.14	257 437 438	2043.1424937861	2033.7712106357	27	72235.4678518467	117889.138664749	113176.40757777	153485.681215533	93603.6392395346	166510.226252063	137878.326074999	0	50394.7700528537	0	0	0	0	0	0	0	0	0
RI: 1971.14	161 162 262	1970.9092358529	1947.9484355079	19	0	0	0	0	0	0	0	0	0	57850.0338992275	57933.7432486621	58467.0890028808	58150.9955608604	60896.6207518435	61585.6823163777	55121.221323033	58332.0390912296	59293.0100521312
RI: 1969.36	73 147 204	1969.3974279476	1969.3974279476	6	178002.647893788	197339.909692161	0	0	214967.365953646	390309.622051266	304517.238133362	0	185238.827225733	0	0	0	0	0	0	0	0	0
RI: 1938.86	285 286 287	1938.8574487134	1915.9723390689	9	0	0	0	0	0	0	0	0	0	129339.095202688	151650.934755307	161071.044730084	127844.00589998	159642.181779045	157967.55100596	133083.830845375	132933.975582192	158437.69315713
RI: 1937.44	177 178 248	1937.3164273224	1914.4349568193	12	0	0	0	0	0	0	0	0	0	179937.582933764	189710.815365108	181680.800816021	183999.454590209	193672.704444388	194454.230158188	176748.646304843	179482.734617393	190505.383454887
RI: 1929.09	204 205 206	1929.125384856	1917.0582322111	36	52794404.3989521	62538710.4734088	64451162.1618853	61225396.9577613	54468294.2982264	59642960.4365722	60063880.6965389	61666269.0347749	58604154.2666345	28339271.1173159	60474991.2663649	37084387.7914958	30128918.6783298	38473892.7413142	71894185.6675058	39329382.5954775	39653359.5721786	57828390.4672693
RI: 1913.33	131 205 273	1913.3288974078	1913.3288974078	8	146543.701514401	328952.726965367	371597.522311426	283032.508058098	268841.819116073	300877.335466787	437527.128200745	0	143779.136211434	0	0	0	0	0	0	0	0	0
RI: 1907.03	73 147 361	1907.0005442605	1894.9245993011	17	0	0	0	0	0	0	0	0	0	0	0	0	0	0	0	0	0	0
RI: 1905.76	103 217 319	1905.7638352048	1905.7638352048	8	204567.818457738	310294.869237049	242297.379001674	482751.59090023	326037.024399683	369284.180175587	397497.184475127	0	252450.944329121	0	0	0	0	0	0	0	0	0
RI: 1887.92	204 217 218	1887.9191049443	1876.2286065333	37	748171.595054799	775573.069629404	745060.985174249	1123506.9741283	1557647.59256685	1027275.16059633	893600.970763589	912706.247902539	1263859.42272591	159314.929788658	148081.469494878	376899.085194917	277815.211149672	240243.388655152	216212.275876961	98619.0168781012	131534.383675878	273670.545702173
RI: 1882.01	117 129 285	1882.1639054239	1882.1639054239	9	556040.442380426	514368.260439857	460023.377960699	0	654130.58732646	617476.120708685	543362.534320355	704109.793167733	393910.610391084	0	0	0	0	0	0	0	0	0
RI: 1880.17	156 200 217	1880.181643686	1869.5663186563	30	274275.059563328	337118.994886038	343653.07107079	431823.082089514	509737.990422509	290089.547838736	379689.204395162	343389.891350491	478616.022887911	0	0	95186.4430810095	82802.293583683	62070.781016787	0	0	36301.830972066	82559.1562294641
RI: 1864.17	227 295 387	1864.1425189892	1853.4974905251	32	122674.368268416	126198.696802427	110675.694735259	151114.717845303	122452.108541788	177935.493312699	111379.241172861	107393.758717776	82551.9364766939	0	0	27938.2363549049	37589.0763243317	28390.5528697916	74007.4872377815	0	0	38914.6592523465
RI: 1862.50	143 158 171	1861.9669386275	1841.1551232587	12	0	0	0	22402.7510088173	0	0	0	0	0	5721.2203017433	15443.6494622691	38631.3057527717	20309.9486484064	13670.0144086529	42697.3607334519	4512.9038956497	0	44998.1788221035
RI: 1847.75	191 205 217	1847.7452238338	1836.1034255973	37	32034743.3952867	40323346.473913	41318210.6053316	39819736.4872839	33703507.2203773	38554534.970642	37834690.9468913	38950479.6767669	38584160.3737297	13307339.5244306	32459128.7860384	17434712.4975814	14052251.9043947	18068518.542069	45657997.8924819	18932094.648333	18745282.2537972	30078345.2433537
RI: 1842.41	103 219 437	1842.3566346335	1842.3566346335	7	93385.5671398551	127212.255096918	0	227584.106647693	212153.533319599	209493.619511908	218765.81739553	0	54337.5197579319	0	0	0	0	0	0	0	0	0
RI: 1809.84	235 236 306	1809.2988934775	1788.0730879364	19	0	0	0	0	0	0	0	0	0	93973.0820983319	90346.325026419	95135.5114688168	108996.09199959	105945.042705807	133529.159815548	78889.2479026492	79844.4426520362	82017.6873102372
RI: 1804.21	161 218 219	1804.2054100367	1796.5384223465	28	409664.136779025	404937.364764258	557280.044012161	668754.118839436	582501.24012384	661303.633389945	496169.028493351	480801.6547027	333220.708070629	0	0	0	0	0	0	0	0	0
RI: 1800.24	191 204 218	1800.162744237	1791.7546191425	29	58728.9292570429	57533.2496681024	47510.6727093348	115755.341439185	111684.289891677	67718.6201579297	62359.5739954408	134793.711759233	204298.407263871	0	0	0	0	0	19887.7117558934	0	0	20623.5939848469
RI: 1797.23	117 217 319	1796.9105134334	1778.6834088015	10	0	0	0	0	0	0	0	0	0	545283.281547118	1838331.29840268	727685.286782798	554936.4398932	668347.686046996	0	1027315.96219085	1020374.2162598	1579694.16033369
RI: 1793.00	218 299 357	1793.0009229652	1782.6050550849	37	4933936.74278752	4826620.68346009	5183844.29462147	8564144.68784308	12317613.9930045	9421696.5539492	6751979.67268248	5859566.45481993	9498642.14114661	255020.52739324	421090.752997488	1107916.77345022	711487.420623368	540282.112388107	1372080.47563878	139219.849870171	184297.496920061	1542756.14705283
RI: 1771.91	220 259 260	1771.9112762911	1751.7123790704	9	0	0	0	0	0	0	0	0	0	130454.975938383	136017.862610566	392464.704969713	330107.267388948	171022.082439561	240493.083235155	77654.5433269875	100360.733714839	190581.49099244
RI: 1764.85	217 218 219	1764.7872892206	1754.6945344133	36	507119.378943502	431905.789824189	480670.60072502	994882.91889765	969448.671282141	523950.341476973	415100.922497258	932749.039889433	1237850.67391507	124322.806533611	70543.5668868173	273282.655403976	205301.410862745	165550.764151012	162416.720444029	0	88813.9486614709	321307.50926954
RI: 1759.96	133 245 246	1760.0181123622	1760.0181123622	10	0	131081.348091134	122339.207017094	236163.347041229	197298.404547652	218918.932228185	205379.60813749	0	104649.944750973	0	0	0	0	0	0	0	0	0
RI: 1756.36	215 221 369	1755.7571882897	1755.7571882897	11	183505.816616382	149859.521811153	159341.297408157	186029.784301223	333820.634232218	218103.188666514	0	112570.374534143	237829.197948748	0	0	0	0	0	0	0	0	0
RI: 1754.20	451 452 453	1754.2046045701	1744.7163346616	34	5171917.48822434	2440908.43709415	3112192.71494827	8468286.46549366	9927847.72602029	7701659.36691099	3876557.965407	6441814.42920991	10780249.0005525	91614.9352931683	46830.1144266316	538725.078328905	264326.806488892	343081.695046964	173541.65630067	0	79133.9002534936	587410.163760196
RI: 1748.14	191 204 205	1748.0583445769	1737.6957627368	35	744151.49729487	922541.376858905	862989.166299806	1400574.39446359	1053257.63116055	1273057.65862874	1131995.34355298	0	593997.994712992	73877.6726247996	142204.03036838	101277.460121299	0	93967.9292015924	244712.118778452	69137.1926093092	94545.0291695168	154006.757159112
RI: 1737.48	116 132 231	1737.8971066272	1731.7036488501	13	794421.842668826	206102.983529357	366947.539544483	1734506.16630537	1450669.79168344	1325042.04141565	890024.618260892	580352.037603297	1294333.45205741	0	0	99364.5811699378	54353.3378956217	27942.5855503457	0	0	0	60867.5114833439
RI: 1734.12	174 326 327	1734.1239340452	1722.289580854	17	0	0	0	0	0	0	0	0	0	0	0	0	0	0	0	0	0	0
RI: 1732.95	129 133 220	1732.8162948415	1712.7003032817	8	0	0	0	0	0	0	0	0	0	10879.9641472641	23358.0351928857	1466.9492511282	7490.0755632172	13420.8732346198	19539.2077353024	14397.500721945	0	20559.3404359259
RI: 1729.42	116 130 159	1729.4158099811	1729.4158099811	9	465216.187552023	392753.032510917	534898.800176826	481358.827110285	494322.24551374	523274.036924475	584506.410223902	647312.918794579	458270.64069199	0	0	0	0	0	0	0	0	0
RI: 1726.94	124 213 214	1726.860818389	1717.1329194926	31	153023.660196572	0	98866.1514300247	169490.743035131	423470.338231691	161148.381289611	147849.458041706	0	297393.978557564	0	0	94379.6232810146	52923.1149992631	41147.5393300085	28379.4260644105	0	0	29815.5350734405
RI: 1709.69	138 149 194	1709.716774448	1709.716774448	17	339412.665404349	415724.685681034	373619.403020238	386597.466579988	408646.446043623	414611.735692685	408188.71739183	360691.57918295	372676.399605009	0	0	0	0	0	0	0	0	0
RI: 1701.62	124 327 342	1701.7767393123	1698.6917756691	13	57051.6090344333	28853.5040060892	28664.3377094136	51237.1310758036	71719.9607864861	43479.3308876749	45089.9992768931	0	65784.4962573028	0	0	0	0	0	17714.0341768587	0	0	0
RI: 1699.60	103 117 186	1699.9480100267	1698.6113432983	15	182869.753445868	172007.216512611	155575.033075911	266634.174678754	222722.92490976	264050.865832891	229293.812573941	0	210718.190734827	0	0	0	0	0	18564.388253144	0	0	0
RI: 1697.63	191 207 208	1697.3517828252	1677.3109980745	14	0	0	0	0	0	0	0	0	0	766701.199551472	831234.555721369	714769.164827574	712676.570575279	740860.108570112	726126.687286803	779012.319221334	784716.784734988	712611.435548013
RI: 1695.79	288 289 290	1695.7897258316	1683.266090044	16	0	0	0	0	0	0	0	0	0	0	0	0	0	0	0	0	0	0
RI: 1688.90	221 355 429	1688.9002141094	1678.6168767585	37	547489.649709595	491076.927015053	583832.528097288	712524.463155808	595217.346103594	864499.746656214	479855.707431238	631265.685645799	911180.032335615	200587.207363978	331705.906608028	299942.610633161	106350.591888737	462529.32775154	153504.470552402	88756.8571313111	203725.247304502	375973.555687646
RI: 1679.51	200 315 316	1678.8978314918	1666.230539866	30	365303.513985899	160288.124635425	245265.009265741	424056.784501536	368241.163968738	367670.750599176	266294.438096454	333083.671506953	418844.971274824	59096.2353502373	82119.6883710707	150593.796740956	111662.68765097	92268.5605033361	165565.826225901	43609.2615169992	38431.1085065372	158308.022445697
RI: 1666.57	73 155 304	1666.6416996455	1666.6416996455	10	2962684.64722833	0	1549700.6480114	5625804.63219514	4652713.29548914	4713547.10282416	3062094.07820944	2782136.89859813	6037851.03118501	0	0	0	0	0	0	0	0	0
RI: 1662.42	129 191 247	1662.2283923012	1654.2408056514	25	470681.241093517	558756.500232742	549156.766672822	777803.73981695	669051.156403448	787244.752846772	728960.116503366	0	411883.419676475	28068.326136604	79482.3529868732	34052.575963447	0	41419.1779643634	121283.120788782	41926.695380261	46953.6591696337	73312.3985289473
RI: 1633.75	129 148 245	1633.4643087421	1627.9341680331	18	144296.030635868	163441.261347188	156552.786123598	228769.906504149	217810.659604577	245460.020019361	204057.74827095	0	137863.693701768	0	24155.1817210126	0	0	22680.4163689243	37079.5948821215	0	19517.6991522167	27107.5116640915
RI: 1621.70	205 206 220	1621.6987282698	1601.8183750184	9	0	0	0	0	0	0	0	0	0	935151.424169891	896249.686137671	1412633.96197648	1046064.73008739	998810.180882288	1081155.03668413	760088.604000748	1050294.95057534	1063624.17526815
RI: 1616.17	115 128 243	1616.0450371884	1596.6652013734	7	0	0	0	0	0	0	0	0	0	60240.649742509	61470.0090151104	173480.633825106	115519.985738315	0	110800.968582535	0	0	134083.009752379
RI: 1615.26	129 148 204	1615.3772225357	1612.0656851988	18	142209.563082193	172406.777184173	196452.930457635	260729.562207762	212279.118842629	271044.187741128	236631.237648185	0	120408.028193738	0	0	0	0	0	57119.7538307656	0	0	0
RI: 1605.97	115 143 329	1606.2611191648	1597.4239334033	28	71681.1144011452	73214.1774242233	73452.5576579992	0	104602.403649447	0	84539.8282606841	0	66875.9354283149	0	0	43638.8282035503	19931.5977343905	0	0	0	0	30723.8371844722
RI: 1586.31	223 224 225	1586.314698094	1577.9629026312	29	114266.026200317	140972.448013981	124869.260989657	126075.937326551	131505.067956715	0	143028.392401346	111089.612563512	120200.816663548	0	0	50706.5853531878	42912.7243211555	0	57451.0319076473	0	51743.5766092942	49070.491772507
RI: 1583.47	263 264 278	1583.503097394	1571.3288969569	27	0	0	0	127349.047886387	0	0	0	0	114056.490517151	74280.086781361	73674.2558165898	84937.1981047824	76382.3048888823	78745.7506131304	83319.355740991	71863.3488108847	77778.5916324012	81418.0516318323
RI: 1570.99	117 159 173	1570.9866111431	1570.9866111431	18	444636.974186004	459319.012354081	455233.189416905	527536.17891956	543366.317942358	546473.512011049	486388.699700525	472930.12299321	486880.680980107	0	0	0	0	0	0	0	0	0
RI: 1569.30	149 155 156	1569.2525270879	1560.1217952726	36	547529.219623142	0	305060.252278575	614808.856561299	490379.030862605	392498.242055663	378607.184979004	323357.199501028	752389.780051894	736458.78168426	606048.95514445	1602687.55132714	1093747.55031962	749948.705485545	1001116.40942326	482728.967781846	402193.150206507	948570.164602833
RI: 1566.25	103 117 118	1565.8368148251	1548.5364387835	13	0	0	0	0	0	0	0	0	0	94188.686877932	108075.093150656	111288.512706885	107537.110860251	116256.065142545	112404.788914531	95479.2783934509	99751.1496216536	122521.976411534
RI: 1565.14	133 195 211	1565.0716281904	1560.1286605203	21	190695.160601659	139152.436508771	137660.81792331	331879.222022147	296136.666839217	257834.325635785	261182.019554594	170154.746921161	246986.108803826	0	0	0	0	0	0	0	0	0
RI: 1541.97	101 158 159	1542.3553945101	1539.2098271973	11	845133.695626063	1164639.98628149	814384.930948768	1488448.01494435	1836790.05707615	1750238.50130688	1205205.94049017	533882.796055972	1738042.29579361	0	0	0	0	0	36278.324352943	0	0	43329.9352546395
RI: 1539.43	221 327 341	1538.8071236312	1531.8868605721	25	64812.767442872	65869.0962637561	64373.3356336629	60542.4498815733	0	71933.8433857217	55219.6510906739	95712.8469528874	67804.5155143702	0	28632.8795538925	18583.4593523695	0	16300.4624242203	12909.1389545	0	16299.5321446461	13022.1331612127
RI: 1538.35	115 128 243	1538.3033063383	1521.0026213981	14	0	0	0	0	0	0	0	0	0	184907.43578416	232283.742926946	417255.090520076	266227.696720971	228645.81303621	487963.779849801	115457.037242334	128773.985046841	378767.767235197
RI: 1535.45	140 230 231	1535.0239199939	1523.2841469244	28	9341788.80556514	3830796.87779066	5522061.75862043	11002372.1923647	8882947.89660348	9450701.10610353	8313670.38539634	5526216.16959065	9557611.58575875	974500.919377796	920775.511011382	2781357.10938504	1857604.39950497	1082251.54355541	1808114.52218529	588869.155185204	591009.944982462	1845243.85887368
RI: 1500.79	128 171 172	1500.4222581356	1484.851261977	10	0	0	0	0	0	0	0	0	0	20279.2195846299	111129.092219551	42777.2966560259	0	38058.9610151103	125798.869179874	28275.3496343979	0	58473.2990960725
RI: 1495.83	108 121 136	1495.8005688913	1478.4994071125	9	0	0	0	0	0	0	0	0	0	22340.6427895652	33306.5731805118	0	19237.7105671506	24469.1682351819	20875.1516550814	32981.9973124489	11857.1148733649	0
RI: 1472.04	149 179 180	1472.0476641493	1463.3969496827	16	0	0	0	0	0	0	0	0	0	0	0	0	0	0	0	0	0	0
RI: 1470.82	142 202 215	1470.8211330714	1453.5196910482	9	0	0	0	0	0	0	0	0	0	11432.3434036236	11307.5437615648	20813.8305007873	15383.2911483387	11567.7253539878	16849.784383667	13171.5683688076	8916.5263941252	14494.1193859135
RI: 1470.17	130 141 228	1470.1629233364	1470.1629233364	9	59397.1999274647	25247.0518711577	27745.4752401901	77885.1472815292	67725.6686802567	63235.7959887379	54693.0523392699	46975.6238770043	65317.4406803775	0	0	0	0	0	0	0	0	0
RI: 1453.72	154 253 270	1453.6796470141	1448.6333344701	24	31116.8573705187	0	30532.23502277	57623.7202867733	64004.2838175742	55280.0723245291	44975.2160124841	21236.3454408626	40167.9298699216	0	0	0	0	0	0	0	0	0
RI: 1432.44	174 248 290	1432.440506231	1423.5557609106	37	1447824.89460467	839498.86991866	936960.174043999	2444312.42996095	2162626.52544898	1978956.87908465	1771980.21325205	836616.740780174	1303911.86032992	59759.9744068757	44588.8906628823	240127.038483131	216680.97207959	121429.228584671	72034.8086528091	32680.5159030145	84888.4944743192	205067.684618059
RI: 1400.55	73 75 215	1400.2931308358	1390.2226667537	10	0	0	0	126817.955406804	98340.1101076984	0	0	0	142853.027615841	0	45358.3652724991	0	0	47018.2484165092	35861.3514235403	0	36637.9066789725	41665.0371992007
RI: 1396.62	103 144 234	1398.2046212919	1393.6001269093	19	289478.760286833	363936.913810934	315225.67999943	373686.748321302	0	381527.594025888	308577.706528775	341960.251517906	0	0	0	0	0	0	0	0	0	0
RI: 1378.69	174 175 227	1378.6854628168	1370.5390069694	32	17036.7515281223	22242.1759701168	22132.1581453234	26832.7466626154	0	16447.7478381463	19707.2619053114	24748.2055718879	20586.7126261552	13749.5249814958	17080.6699263822	14198.8986918711	13334.6361991543	14864.6572240613	15184.2177602397	15001.7189993439	14240.1627352383	15319.4282500137
RI: 1373.87	113 114 201	1373.8687294888	1373.8687294888	9	897877.908679447	942672.551568738	873978.092442377	1719785.73622211	1790148.61449224	1225135.9456812	1372973.90205059	1082540.43486424	1222678.55583197	0	0	0	0	0	0	0	0	0
RI: 1366.80	115 127 145	1366.8522101392	1366.8522101392	18	2144163.394866	2350461.36418629	2188660.87154098	2281420.06159676	2319426.73035628	2250952.45770785	2227929.6877746	2234774.58672651	2291710.77634763	0	0	0	0	0	0	0	0	0
RI: 1362.24	188 262 290	1362.2697084039	1353.1233738733	16	0	0	0	0	0	0	0	0	0	0	0	0	0	0	0	0	0	0
RI: 1350.06	105 135 179	1350.1441617449	1341.718603742	28	205207.010787371	0	0	210895.817086854	0	0	0	0	179851.490968399	83820.5628065705	0	87120.7187331519	0	95490.3087163022	74517.0874086085	102048.639662552	0	84267.4241193818
RI: 1346.30	221 222 267	1341.8182902999	1330.717019272	16	0	89017.5637922365	97703.3071319911	0	0	0	0	0	0	65519.6956130632	71837.8152150579	70838.4555492752	57673.5207365675	73176.6215947066	58054.8253136027	51544.6667910362	59774.4733179088	72058.0439802517
RI: 1343.29	148 171 189	1343.2760378874	1336.2257570621	21	0	0	0	92078.9896728543	0	0	0	0	10840.3059174887	0	0	0	0	0	0	0	0	0
RI: 1332.41	299 300 314	1332.4103958187	1324.7559384545	37	70860462.9105624	73827758.5522519	72956319.3594266	83396776.0303544	75998706.7843727	80410803.11867	76149907.3582173	66919470.7331979	72599627.4221493	9174413.55036756	18937147.7645993	14412116.0952256	10902449.3678025	16402634.6270295	31437184.6161359	10557511.196426	13709436.6954546	19503999.1419468
RI: 1322.23	110 241 336	1322.2253936334	1314.5236953594	37	458476.652264903	332352.900234647	395354.741472134	867548.261879262	948711.850794285	658462.873218058	450530.872907782	463749.58424314	1064159.10274739	39732.4764122984	23365.2375498758	72928.5519354853	64832.1709359359	63834.6174601878	36215.5651690218	16086.8555862845	37973.9810665371	84786.061149238
RI: 1311.74	110 241 336	1311.7443511657	1303.9939106168	37	4801768.74343318	2953826.79238771	3594453.54933865	8155751.59231059	10033324.2990354	5515469.11442895	3939056.21997484	3091486.95520141	11785547.3202903	490766.961799065	260178.434579228	1144010.23451177	791639.51094451	907876.672199992	341127.286163782	214629.05056791	420097.625376336	962710.265578892
RI: 1303.03	198 211 212	1302.3999623625	1287.2187487879	14	0	0	0	0	0	0	0	0	0	93703.538894745	47830.0586646903	96929.4499725367	38226.9516754818	82764.5200000737	0	50313.2274604902	55296.9227034595	0
RI: 1278.50	227 253 254	1278.5554746298	1275.475922527	10	34885.1032339001	49949.2617259642	45848.5121594911	74131.1720355132	0	75043.4237032624	59378.1425987386	56072.6668970903	72685.8879927738	0	0	7297.0093367544	0	0	0	0	0	8095.8814550183
RI: 1275.16	138 143 213	1275.1235152097	1268.6925022988	12	0	2036238.44236574	933174.204415352	1923852.05139146	2557668.72149565	1637453.36479693	2462552.25369073	0	56615.7779679667	48794.0754077709	55624.6443083079	56678.9801034405	66304.4001236355	58715.9662045502	0	0	0	0
RI: 1264.31	110 184 228	1263.79323076	1251.9872259569	25	0	0	0	47922.0501108354	0	0	0	0	45918.6620743042	61742.3621410126	64896.2624582489	65389.0060479357	65042.8807006503	63368.2216806123	65639.5396827893	65884.6920944899	72499.6138971025	73795.3554839232
RI: 1234.30	102 176 177	1234.3002815989	1225.0023203302	17	0	0	0	0	0	0	0	0	0	0	0	0	0	0	0	0	0	0
RI: 1224.43	139 154 169	1224.4465685894	1224.4465685894	18	433362.247590521	504427.365122073	469064.279623161	469975.82004435	490912.312041325	474042.230915546	462428.001459336	465191.282011777	466994.284856803	0	0	0	0	0	0	0	0	0
RI: 1217.84	97 109 124	1217.8594700888	1201.9030039042	18	0	0	0	0	0	0	0	0	0	160416.879783933	163789.569634338	158839.289803541	159219.778145722	162612.186461697	158195.228442692	163759.657848558	158545.795829842	159752.517439559
RI: 1214.24	83 97 169	1214.1509617242	1214.1509617242	18	690403.137599875	798885.328971589	738737.225578699	757060.413618489	775097.158582888	757033.503636482	746552.216743577	755507.589898682	760125.925992533	0	0	0	0	0	0	0	0	0
RI: 1202.49	130 144 188	1202.3262957471	1187.1324492594	19	0	0	0	0	0	0	0	0	0	60031.4517312259	69397.350689443	78389.4058470683	68822.3345235596	73927.363263481	69695.0825103411	66862.8710669754	62229.2028173421	64490.2003763797
RI: 1194.44	73 148 233	1194.4636052857	1186.945396086	20	0	0	0	245923.723188074	0	0	0	0	0	0	0	0	0	0	0	0	0	0
RI: 1173.52	73 127 170	1173.3641792998	1173.3641792998	9	101195.89233624	123393.116461113	112712.861658244	123926.690698763	0	0	0	142328.40646842	120630.783889798	0	0	0	0	0	0	0	0	0
RI: 1160.05	102 103 204	1159.1303487951	1149.8903150724	22	0	86746.9121863577	0	0	243004.52975102	184911.510756155	0	48213.0240644772	201878.391870872	1846.7569292347	5371.3265863313	48042.9036415593	0	0	0	1063.627302921	0	9044.8237971416
RI: 1120.16	73 75 229	1120.2279395831	1105.5089657052	8	0	0	0	0	0	0	0	0	0	114816.462386358	228241.85418845	190459.672294953	139389.267948122	262765.48905405	0	153008.535707776	97783.1267433901	307838.901218397
RI: 1114.97	152 153 166	1114.925724358	1106.9496228924	35	529413.614136031	707419.619877367	464659.101217758	625944.246926741	0	0	705733.121525918	697803.468697563	652434.42217086	447838.667888376	467520.83318417	476675.887189191	518184.942969125	464006.655923666	515369.83369946	477093.503056812	449872.705100129	527987.896015493
RI: 1062.12	73 89 146	1062.1013774906	1047.6315549368	7	0	0	0	0	0	0	0	0	0	66528.9748228718	63119.1596284971	0	68857.4686140408	73490.6468097431	53981.5787329387	62035.7041442925	70351.1252707178	0
RI: 1045.29	134 184 214	1045.2853373412	1037.8937207803	37	902678.9084058	1137379.1890967	872291.45720075	1143902.70021884	1057118.33645274	914915.897670893	983268.742272206	1017629.22258072	899331.595131586	685530.073295004	673679.865224179	654674.051900696	664781.070341633	736291.987073331	596052.697278391	698298.780957243	698982.354063044	662845.217748882
RI: 1029.85	103 128 146	1029.8527673447	1022.3463580847	21	0	0	0	169214.781375383	0	0	0	0	0	0	0	42610.3781698253	0	0	0	0	0	0
RI: 1015.88	207 208 295	1015.7565180822	1008.4265649733	37	517932.314839562	234410.586109154	404459.037295585	216981.529583419	528002.799377925	370980.364940765	774858.188519867	475448.9114401	343711.627552444	717713.49744935	852963.376597708	671279.077275117	628153.108261659	696112.98011879	624742.730789224	717309.760642685	707102.934233374	680523.770989763
RI: 1013.40	163 164 178	1013.462077961	1012.0355659666	20	4593745.65985772	3125374.71923144	3966456.44047109	7170778.30591354	4945537.97878464	7101305.83930387	4530440.11614532	4317776.18813477	5270306.58794813	0	0	0	0	0	0	0	0	0
RI: 1010.26	193 282 283	1008.0295715267	999.4811267444	25	27663.1597470764	0	24611.1274596615	27226.293681034	0	0	0	0	26530.1092117121	35114.2429342639	43347.7581930579	33441.1787189998	32601.5678060493	33348.1841747398	33058.5353967261	35611.3951045152	32250.7473964515	31659.7952719322
RI: 1009.38	163 164 178	1009.6308394671	1008.6128677801	14	0	635009.252585401	0	486474.042479226	968430.170166982	945298.628236181	1037432.93418596	342622.922732325	290394.488517145	0	0	0	0	0	0	0	0	0
RI: 1007.80	171 172 173	1007.8009443841	1000.4883435086	37	14522020.9979681	14444271.7544405	16211790.1075897	19797327.3873906	17813761.5283945	21938738.3366827	17355293.6540108	18401159.8283676	16389417.5194832	3738281.03031582	5154335.63778347	5659120.51739578	4563007.13323404	4421801.51898269	8023791.3419823	3231132.95308975	3735492.28597021	6383336.53600925
RI: 1001.37	151 204 258	1001.2801573457	989.5411673393	23	0	1565307.01420432	0	0	0	0	0	0	0	913387.633874925	866776.876351059	1265108.88385228	1065926.22187508	1066282.40797115	1282940.00700066	787406.50796329	974199.135067748	1264215.88148519
RI: 2492.45	217 348 439	2492.4450618527	2477.1900945148	34	1773865.75236541	1712233.47731689	1621488.07858679	2491197.82190459	2316018.00829478	2920011.04524968	2262958.89179051	0	1380221.9075165	36504.0381029821	109062.347841684	120659.962207726	51629.1343433202	70681.4465648704	405271.194085401	0	97455.2155777316	283132.095491736
RI: 1991.58	117 217 361	1991.4613021383	1991.4613021383	10	55062.3333587124	116403.836551647	101929.297117588	128965.282070523	148614.213525327	165428.127843763	168801.673901977	0	36512.6971251618	0	0	0	0	0	0	0	0	0
RI: 1816.81	205 217 319	1816.8147232748	1804.9216108225	19	0	0	0	0	0	0	0	0	0	0	0	0	0	0	0	0	0	0
RI: 1776.59	129 204 217	1776.5767073236	1768.8039801351	26	0	77149.7973178267	58661.6997084836	107735.729801934	58719.108391514	76367.7426685555	81388.0194946445	0	51871.2392789896	0	0	0	0	0	0	0	0	0
Myo-inositol_6TMS	217 305 318	1983.1735061291	1971.3658856938	37	6848152.16298621	6274952.75489539	6240664.33724473	9810570.00893347	8079334.16757593	9056246.71071579	7617017.59215781	6801289.00882804	6277915.78843098	699617.413551241	1392138.1088188	1231584.17810051	825158.962287504	912123.838739767	2275570.35372853	800294.129775638	850876.430942522	1566367.4583707
Muco-inositol_6TMS	133 217 260	1787.9987972091	1774.2690707791	28	277745.03494346	134359.692735327	71654.0896063882	111264.874625016	696107.720291448	377609.253180849	351746.849702812	492409.127397507	508458.619283799	130899.060414627	169716.110178628	357335.795475388	261951.769866152	231175.063962587	198265.156063191	308682.027800893	81063.9587879203	131505.916132906
Methionine_2TMS	128 176 177	1578.4561674188	1569.572263461	37	420133.156343964	100806.82530976	298485.13868582	637163.053032014	551322.821596525	427250.871010703	433992.118965581	249978.698942389	767395.317670707	158167.702905933	142618.841810885	521344.08008465	326816.239375612	181795.049346544	245777.615792918	98419.319117617	85672.4739426396	288927.885840117
Mannose_1MEOX_5TMS_MP	160 205 319	1833.478443392	1824.4239191697	25	12274287.1426459	28244456.0430335	26818919.5797745	20138945.172842	0	20787345.2649486	39562140.2054128	0	0	0	0	0	0	0	55571.9828023639	0	0	0
Mannose_1MEOX_5TMS_BP	160 205 319	1852.9994282959	1841.0275005161	36	2078496.25338561	5239571.26275995	4919115.24190071	3537883.35814052	5227763.8382457	3605294.65413346	8753739.30612755	0	1286523.18187834	177313.240056078	442792.156258543	213339.523870967	161559.584354709	267405.384556268	628888.518924897	247770.727314077	386787.433540822	345522.356488432
Malic_acid_3TMS	148 233 245	1522.0041528311	1513.3537219851	36	1534393.75377782	1241931.58028895	1335251.78862059	2221055.25761261	1664988.46285774	2239895.25040317	1801871.61334507	944138.894424932	981556.469482126	66280.4980201425	92141.2374770396	0	136226.217307523	129334.121773296	208377.064253698	52723.0914375075	88983.1015885667	215618.445940222
Leucine_2TMS	158 159 160	1287.9375856732	1280.0745635362	37	3018865.50391835	1164190.14223189	1993538.73853188	3655118.18931593	4472690.18787043	2853857.85707504	3120719.23570971	3411875.34511322	5290021.7085065	1177140.88356639	1065824.22567888	2678580.01079752	1780458.61996152	1303540.98362199	1703009.61610935	852998.793337364	815719.203334338	1526926.80690685
Lactic_acid_2TMS	117 190 191	1093.8703872714	1086.3724635686	37	19537902.8514739	18220059.0860242	19253683.0770199	29682992.2117248	22459685.8862208	24871903.1068394	21296901.0721363	15012352.5652155	16146934.7158725	1669226.30993645	2535339.8705269	8957611.33073973	3196723.23885226	2834245.2247541	4001619.72514056	2703373.46241938	2795728.25830859	3825563.39028126
JP_Unknown_2263_354(Octadecenoic_acid?)	129 339 340	2263.9419828744	2263.9419828744	18	242107.600439613	276616.345026529	247176.092858011	282263.227665392	275810.530786467	306091.453076427	302711.25411483	257621.850565205	265703.867168416	0	0	0	0	0	0	0	0	0
Itaconic_acid_2TMS	215 230 259	1417.2044554253	1413.3595568969	9	0	36019.1916509028	36016.4783584615	33555.7361696217	27506.5203124967	43594.8086224244	31450.9262541965	0	8119.7287468589	0	0	0	0	0	0	0	0	0
Isoleucine_2TMS	158 159 218	1309.3427835343	1301.5804763454	37	3758050.82399862	1367286.60294818	2703397.12370141	4966104.06176238	5171995.64584964	3999772.21462779	3763218.51196348	3997593.37888355	6410524.8745403	1478274.91807332	1396014.60300655	3269908.46499484	2188336.86207809	1586240.28144436	2070152.65649308	1086086.37162525	998382.217330602	1953711.23271967
Isoleucine_1TMS	130 170 188	1251.231426457	1247.61846318	13	0	102359.142296979	0	155245.730563714	168922.337722969	108882.813430631	83502.6502193468	161790.174047676	162940.37930188	0	0	0	0	0	0	0	0	0
Glycine_3TMS	174 175 248	1317.932079608	1310.2093527841	37	5419620.4399615	2989990.20073298	3395468.36195763	7192303.26856794	7215444.57192262	5612546.44844906	5112672.44290969	3539519.93008136	6923576.54529842	431259.04350043	376398.225122521	1095896.62877369	824441.330224471	551322.037959284	644542.706801792	358718.354851841	368668.292497448	808017.261827272
Glycerol_3TMS	103 117 205	1269.8795074746	1261.9325941713	37	247200.713090867	233674.617220876	246019.116051745	371135.208835392	221964.722945034	289097.61373744	202071.934137843	259269.725415583	259732.177011907	366602.806868211	361384.357104329	391106.863545716	371192.694352504	421831.679816274	335057.825591558	374250.314653634	362993.319497167	401564.012084425
Glutamic_acid_3TMS	128 246 247	1651.0893981754	1640.8478634978	37	25241189.6309002	11791500.013936	14803534.8683682	32259454.4906316	41130385.9067719	27809343.6236098	23169470.7812153	22731392.652314	38431652.6377952	2624070.76168117	1789588.89396542	8496022.70579006	6252711.19618453	3263010.70841489	3810875.10818404	1145932.84689927	1135278.75617936	5523680.8910762
Glutamic_acid_2TMS	158 174 186	1621.6324212531	1614.2692952644	27	1773202.85089597	0	1576693.08753686	2309084.67096323	2822892.21477133	2315981.91520858	2058511.6351326	2406110.44297715	2468714.0352956	0	0	0	0	0	0	0	0	0
Gluconic_acid_6-phosphate_7TMS	357 387 388	2374.0228322455	2359.2774895054	36	106222.584568837	131951.101284166	129804.270165412	203814.749383923	139785.769318443	145189.389564568	101462.451917519	130361.055281073	160324.395345084	22868.8297620417	17574.3130917383	53531.1573383299	38710.8666181412	23931.4073609828	100024.604363648	11111.8912890226	16548.2519918652	42529.8559621544
Gamma-Aminobutyric_acid_3TMS	111 175 304	1539.4845223859	1534.2190996065	23	79653.5571422033	19112.1510472046	19146.7390234076	104201.597165202	34967.7813935881	31575.3851231506	31594.008515738	0	52619.0666024484	0	0	0	0	0	0	0	0	0
Galactose_1MEOX_5TMS_MP	205 319 320	1831.7731606861	1817.9005671737	31	0	0	0	0	26662831.7256727	0	0	159719.351155991	6660759.06101492	987634.258901708	2337576.85820184	1283574.61610289	977521.262148939	1511929.62064042	2983812.0551943	1297637.44882702	2000930.89258643	1888909.36853651
Fumaric_acid_2TMS	149 245 246	1390.1965993071	1385.4049859921	27	546413.786994499	420542.116630645	461918.690484545	845284.651081464	668346.144004313	751033.547228169	604199.073874138	286287.755510798	379953.256039077	0	0	0	0	0	0	0	0	0
Fructose_5TMS_MP	217 218 437	1752.7485955485	1742.2659981085	25	0	461806.558104899	425309.3370396	0	0	0	447803.399156999	0	0	0	101209.919446683	0	0	0	189251.830609536	82577.5179496714	132869.682964469	0
Fructose_5TMS_BP2	204 217 437	1744.0878916388	1734.017495936	36	107068.73460436	124960.833675945	116139.537220635	164612.273654874	137874.74306246	222225.081633716	151090.317140589	210153.450010361	140092.804186438	35602.4790257837	33256.5649100843	115633.361032012	75936.1795535154	38267.9567740807	62810.5235468403	0	36263.2621178628	67095.5679882496
Fructose_5TMS_BP	217 292 437	1739.9221220336	1729.5839094776	37	162094.795025707	416774.995668633	253958.690576227	412907.822520353	290040.096587469	381161.503632615	322014.077255643	117888.520941752	244102.750019364	52868.0487349035	68323.4309783419	120962.188363131	100893.678456612	56564.8007107687	109034.60670377	42237.511193537	67605.2505213659	133110.588349259
Fructose_(unknown_derivative)	103 306 307	1822.6689763878	1808.8103547492	31	103645.451305766	201000.173640686	208405.636915661	0	131490.992906982	0	169494.134045103	164649.758859817	120567.667319768	55094.4955522757	167551.648053312	82335.8025157851	65085.1069977751	87282.3185708385	265452.891481439	85476.1991464231	87105.8857057015	154179.146745461
Erythronic_acid_4TMS	117 217 293	1529.9515570044	1522.3824726749	32	115167.558526894	81231.9142483251	86344.6978894116	209459.298798497	115265.139134731	174512.065809978	138362.218866258	76834.2747662084	73934.2194774384	0	0	14862.2709110745	15421.2088502282	8473.4743507465	0	0	0	16549.8383945516
Diacetone_acohol_1TMS_(NIST)	73 115 221	1106.6372028006	1099.3092512954	36	8709796.08516277	4353215.11945203	7482759.37845781	11425172.5058302	13116149.5669579	9260945.89039256	9384154.03587274	2447416.87243632	12396025.768335	1460376.98193627	1248285.52805935	2168378.34731833	1692081.51035025	1865797.09949236	1265358.01312557	1333372.92075624	0	1593934.69095514
DW_Unknown_2702	291 417 418	2618.372800334	2602.6205423545	19	138586.581261929	124906.832825533	122160.07050308	231241.076173688	239964.289744143	285844.128197636	199573.376806947	0	94877.6438771914	7198.6031911693	0	0	0	6389.531001371	26409.9318124872	0	6093.620191253	10472.3087930699
DW_Unknown_1958	217 218 361	1957.8322325884	1957.8322325884	8	107291.054022839	186336.802203541	169854.816834903	184117.144240876	215817.678728464	226323.541918379	296073.281663857	0	90253.8358537807	0	0	0	0	0	0	0	0	0
DW_GluGlnCompl_2495	103 217 287	2499.9814633888	2484.22535812	31	2342817.58295224	2112283.73475182	2074202.85037127	3069710.62911823	2597222.98755018	3768458.85976441	2929683.59184406	0	1605067.18663849	152772.293417376	432131.504853577	246427.055442113	139038.779074431	221778.442711083	567984.499038723	177930.206531823	252513.514293388	449289.266179604
Cytosine_2TMS	240 254 255	1658.8853942769	1648.6206057935	35	288591.748783565	433488.004487637	397618.632833012	500078.571998157	627073.828991671	602929.756140595	522873.236239832	385657.201819085	772407.791363096	38017.5013065777	0	60245.9581819936	51664.6485083273	40296.6915744335	65567.8924308697	28773.1035679964	39940.4441527751	44227.3073519197
Cholesterol_1TMS	105 119 329	3268.3329948482	3252.2255055714	30	314465.853534575	258747.301617066	121398.350864298	591680.637927155	486364.48801364	236241.061509292	460922.434573677	298140.01782537	272474.040968919	25557.5472915666	11840.0545177423	72003.1999764449	42815.5570038873	20605.9630642546	0	0	8797.5239560034	36241.2626750538
Aspartic_acid_3TMS	218 232 233	1552.0198233705	1543.1357710625	37	8757108.4999764	2331630.76666596	5080318.6897967	10669135.855672	10916956.9424459	9508056.84380319	8474902.05818927	7574948.84381171	9631335.00858815	306139.941773624	391669.94426046	777132.986134854	689196.883825862	427798.888349304	533685.827778416	255086.477396371	323006.244786668	868570.578721082
Aspartic_acid_2TMS	127 172 235	1508.8794714129	1506.2843214561	19	8808.418287274	26015.2113644648	13435.8102007327	22009.5918255547	35534.2654981417	29437.8660448838	21222.6399583613	21993.2429829496	23008.257329392	0	0	0	0	0	0	0	0	0
Allo-inositol_6TMS	305 318 319	1773.2376795247	1762.6052580133	19	0	0	0	0	0	0	0	0	0	0	0	0	0	0	0	0	0	0
Alanine_2TMS	116 117 218	1126.517597583	1120.9258886458	29	1464826.28133595	917125.06533687	1112332.29649777	2399350.67201394	2092191.78384278	1723896.48750195	1647591.60600868	903479.294606276	1732412.08894834	0	0	313805.838853684	0	0	0	0	0	0
Adenine_2TMS	204 205 206	2028.1919083251	2015.5406318214	36	4439.1494164733	5747.1935699518	6768.7650298584	11178.9986810949	9398.468889097	11916.0058828633	8781.4999197193	7720.993605364	10641.6597003333	2090.3542035019	1421.6731962983	6823.2307224552	973.3507575731	6128.5961575019	1332.1462119839	1118.9393830913	4104.1126140749	1998.3820497747
2-Hydroxyglutaric_acid_3TMS	129 203 247	1609.6699353546	1594.0023506579	18	0	0	0	54014.074640138	0	0	35767.9263057546	0	0	29607.3197557565	20641.0851917574	79901.4850161183	73289.9659259472	38112.7786291957	62213.6541518551	0	18759.0975072479	0
					399579500.327702	374061112.442691	397033056.30472	482775166.300467	511812073.608586	485427351.188803	465547688.881832	369050237.644058	433880354.064998	94361345.3159397	161145036.406451	157048321.76584	118713166.793873	125180770.28698	216940161.139627	106278737.345858	110254355.578238	179289932.494972
