# Supplementary material for: Metabolic Profiling as Well as Stable Isotope Assisted Metabolic and Proteomic Analysis of RAW 264.7 Macrophages Exposed to Ship Engine Aerosol Emissions: Different Effects of Heavy Fuel Oil and Refined Diesel Fuel
Source: PLoS One. 2016 Jun 27;11(6):e0157964. doi: 10.1371/journal.pone.0157964 (PMC4922672; doi:10.1371/journal.pone.0157964)
Supplement: S3 Table — Raw data from the lactate dehydrogenase (LDH) assay. (CSV) [file pone.0157964.s004.csv]

LDH Value	Treatment
4.9565608149	df_aero
4.1947273817	df_aero
6.0083882564	df_aero
6.6312162972	df_aero
1.1659676453	df_filt
1.003594967	df_filt
0.9985020971	df_filt
1.0083882564	df_filt
5.018873577	hfo_aero
3.4844218095	hfo_aero
4.7067106052	hfo_aero
3.8711803475	hfo_aero
2.4943079688	hfo_filt
2.7609346914	hfo_filt
1.9005392451	hfo_filt
1.8996405033	hfo_filt
0.9370880767	blank
1.0203714799	blank
1.0305572199	blank
1.0119832235	blank
